# Supplementary material for: LDHA Promotes Oral Squamous Cell Carcinoma Progression Through Facilitating Glycolysis and Epithelial–Mesenchymal Transition
Source: Front Oncol. 2019 Dec 19;9:1446. doi: 10.3389/fonc.2019.01446 (PMC6930919; doi:10.3389/fonc.2019.01446)
Supplement: Supplementary Data Sheet 1 — Genes of red module. [file Table_1.XLSX]

## Sheet: red_module
red module	genes
1	CNTN1
2	PCDHGB1
3	IGF2BP3
4	PCDHGC5
5	SLC6A15
6	FER1L6
7	FBN2
8	PTGS2
9	HMGA2
10	EML5
11	ZBED6
12	PCDHGB2
13	AL512785.2
14	PCDHGC3
15	SLC9A3
16	FGF11
17	PCSK9
18	SLC10A6
19	COL4A6
20	PLA2G4A
21	NOMO3
22	P3H2
23	CLDN1
24	PCDHGA4
25	GJA3
26	ANO1
27	HOXA6
28	PPP4R4
29	CCDC169
30	C1QL3
31	COL17A1
32	HCAR3
33	NCR3LG1
34	ZSCAN23
35	LAMA3
36	F3
37	MALL
38	TENM2
39	SLC16A7
40	HTR1D
41	PCDHGB3
42	KLF8
43	SLC44A5
44	CRYBG3
45	SPATA46
46	LAMC2
47	OR2A7
48	GALNT4
49	MICALCL
50	ERV3-1
51	PTPRH
52	PTPRZ1
53	LRRC8E
54	HSPG2
55	CELSR3
56	NRG1
57	AC112229.3
58	SPIN4
59	CLDN24
60	C1orf226
61	ANKRD33B
62	POMK
63	VWA2
64	HOXA5
65	CLDN16
66	PLS1
67	RAB11FIP1
68	KLHL11
69	SLC2A12
70	NOS1AP
71	PITX2
72	POLR2J2
73	ADTRP
74	CYP26B1
75	TSTD2
76	MAOA
77	ZNF770
78	PCDHGA1
79	NPNT
80	HAS3
81	TPPP
82	MCIDAS
83	ITIH6
84	U2AF1
85	FAT1
86	ADAM21
87	ONECUT1
88	HSPA2
89	ABHD12B
90	ACER2
91	TFCP2L1
92	GPR37
93	HIST1H2BF
94	KRT71
95	MBOAT1
96	PKP2
97	ABCC2
98	ERVMER34-1
99	FOXQ1
100	ABAT
101	TXNDC5
102	SH3TC2
103	CCNK
104	FEZ1
105	FAM83B
106	FAM169A
107	NFAT5
108	ERVW-1
109	THEGL
110	ZDBF2
111	FAM167A
112	ARSJ
113	PDZD2
114	ADGRG6
115	ZNF699
116	SH2D4B
117	ASAP2
118	AL591806.3
119	AC092835.1
120	FRRS1
121	NBPF26
122	ACAT2
123	NPIPB12
124	RAPH1
125	OR1F1
126	PCDHGC4
127	ULBP3
128	ADGRL2
129	ZNRF3
130	HOXD12
131	RNF169
132	SHPRH
133	OSBP2
134	PLEKHA7
135	OTX1
136	SEC24C
137	EPB41L1
138	EGFR
139	CAV1
140	ACVR1C
141	RP1L1
142	BMP2
143	MT-ATP8
144	PCSK6
145	USP34
146	CLCA2
147	ZNF117
148	AC068946.1
149	CCNE2
150	PPFIA1
151	NPIPB4
152	RAB23
153	SESN3
154	SPART
155	TC2N
156	AASS
157	CMTM1
158	ARG2
159	RELL1
160	NCKAP5
161	USP37
162	EBLN2
163	MYLK4
164	CASTOR2
165	REL
166	TXNRD1
167	PLSCR4
168	PER3
169	STOX2
170	LPAR3
171	MNS1
172	OPN3
173	AP001931.1
174	SCD
175	DYNC2H1
176	GPR75
177	KLHL13
178	CYP51A1
179	SASH1
180	GTF2I
181	SRXN1
182	MT-ND4L
183	IPPK
184	HLTF
185	NCEH1
186	AL355102.2
187	GRIP1
188	RHPN2
189	NRIP1
190	SYCE1L
191	PCDHGA8
192	MLNR
193	ADCY7
194	WNT9A
195	CCDC87
196	PHEX
197	ARL2BP
198	ITGA2
199	AHNAK2
200	MGAT2
201	LPCAT3
202	BRICD5
203	PTPN13
204	IGF2BP2
205	EPHA4
206	E2F7
207	MIPOL1
208	ITGB1
209	DSG2
210	RHOF
211	SMC4
212	SHROOM3
213	ENTPD3
214	ADGRF4
215	CTNNAL1
216	C4orf48
217	MFAP3
218	CFAP44
219	SLC52A3
220	PLEKHM3
221	AC068775.1
222	ASAH2
223	FAT2
224	AC010522.1
225	HCAR2
226	GLUD2
227	EML6
228	NIPAL1
229	ZNF860
230	P2RY2
231	LRP12
232	TNS4
233	NOMO2
234	FERMT1
235	THSD4
236	LNX1
237	ITGA6
238	GCLC
